# Supplementary material for: Oral Administration of East Asian Herbal Medicine for Peripheral Neuropathy: A Systematic Review and Meta-Analysis with Association Rule Analysis to Identify Core Herb Combinations
Source: Pharmaceuticals (Basel). 2021 Nov 22;14(11):1202. doi: 10.3390/ph14111202 (PMC8622183; doi:10.3390/ph14111202)
Supplement: Supplementary file 1 [file pharmaceuticals-14-01202-s001.zip]

Archive with 3 entries (3 files):
- Table S1. PRISMA_2020_checklist.pdf
- Table S2. Search strategy.pdf
- Table S3. The Ingredients of EAHM used in clinical trials included in this study.pdf
